# Supplementary material for: CircRNF111 Protects Against Insulin Resistance and Lipid Deposition via Regulating miR-143-3p/IGF2R Axis in Metabolic Syndrome
Source: Front Cell Dev Biol. 2021 Aug 17;9:663148. doi: 10.3389/fcell.2021.663148 (PMC8415985; doi:10.3389/fcell.2021.663148)
Supplement: Supplementary file 1 [file Data_Sheet_1.ZIP]

Archive with 17 entries (16 files):
- Supplemental File Sets/
- Supplemental File Sets/An exemplary signed of written informed consent from patient.jpg
- Supplemental File Sets/Full uncut gels.pdf
- Supplemental File Sets/Home page of questionnaire.jpg
- Supplemental File Sets/STARíεMETHODS.docx
- Supplemental File Sets/Supplementary Figure1.tif
- Supplemental File Sets/Supplementary Figure2.tif
- Supplemental File Sets/Supplementary Figure3.tif
- Supplemental File Sets/Supplementary Figures and Tables.docx
- Supplemental File Sets/Supplementary Table 1.docx
- Supplemental File Sets/Supplementary Table 10.docx
- Supplemental File Sets/Supplementary Table 2.docx
- Supplemental File Sets/Supplementary Table 3&4.docx
- Supplemental File Sets/Supplementary Table 5&6.docx
- Supplemental File Sets/Supplementary Table 7.docx
- Supplemental File Sets/Supplementary Table 8.docx
- Supplemental File Sets/Supplementary Table 9.docx
